# Supplementary material for: The Role of Vision in Maintaining Stroke Synchronization in K2 Crew-Boat Kayaking
Source: Front Sports Act Living. 2020 Oct 8;2:569130. doi: 10.3389/fspor.2020.569130 (PMC7739771; doi:10.3389/fspor.2020.569130)
Supplement: Supplementary file 1 [file Data_Sheet_1.xlsx]

## Sheet: group data
Stroke characteristics in K2 during eyes open and eyes closed conditions of the back paddler
Crew			Stroke rate	Offset (ms; %)
(n = 8)	Condition	200-m (s)	(strokes per min)	Catch	%	Immersion	%	Extraction	%	Release	%	Mean Offset	%
1	Eyes open	46.4	89	-11	2.8	-2	0.5	5	1.3	-5	1.3	12	3
	Eyes closed	45.6	90	-19	-4.9	-15	3.9	-35	9	-10	2.6	25	6.4
2	Eyes open	45.5	93	-32	8.3	-36	9.4	-31	8.1	-31	8.1	33	8.6
	Eyes closed	45.4	91	-13	3.4	-8	2.1	-18	4.7	0	0	16	4.2
3	Eyes open	45.3	86	17	4.2	5	1.2	34	8.5	-6	1.5	23	5.7
	Eyes closed	46.7	85	2	0.5	-5	1.2	26	6.4	6	1.5	14	3.4
4	Eyes open	47.3	80	6	1.4	-10	2.4	-5	1.2	23	5.5	21	5
	Eyes closed	49.1	78	1	0.2	-6	1.4	-8	1.8	28	6.4	24	5.5
5	Eyes open	52.8	85	17	3.6	9	1.9	-32	6.9	-36	7.7	35	7.5
	Eyes closed	53.9	81	21	4.4	15	3.1	-71	14.7	-55	11.4	46	9.5
6	Eyes open	51.5	82	-31	6.7	-37	8	-50	10.8	-44	9.5	42	9.1
	Eyes closed	50.8	84	-5	1.1	2	0.4	-37	8.2	-19	4.2	28	6
7	Eyes open	51.1	79	35	7.2	40	8.2	-50	10.3	-42	8.7	43	8.9
	Eyes closed	52.1	79	26	5.3	29	5.9	-42	8.6	-53	10.8	40	8.2
8	Eyes open	53.4	79	13	2.8	13	2.8	2	0.4	-1	0.2	10	4.1
	Eyes closed	53.4	80	1	0.2	2	0.4	-18	3.9	-19	4.2	24	5.3
	Mean	49.4	84	-1	3.6	-3	3.3	-16	6.5	-11	5.2	28	6.3

## Sheet: Individual data
Crew	Eyes open	Eyes closed
(n = 8)	200-m (s)
1	46.4	45.6
2	45.5	45.4
3	45.3	46.7
4	47.3	49.1
5	52.8	53.9
6	51.5	50.8
7	51.1	52.1
8	53.4	53.4
mean	49.1625	49.625
sd	3.37721	3.44166
	Stroke rate	(strokes per min)
1	89	90
2	93	91
3	86	85
4	80	78
5	85	81
6	82	84
7	79	79
8	79	80
mean	84.125	83.5
sd	5.08324	4.92805
	Catch
1	-11	-19
2	-32	-13
3	17	2
4	6	1
5	17	21
6	-31	-5
7	35	26
8	13	1
mean	1.75	1.75
sd	24.1705	15.3693
	Immersion
1	-2	-15
2	-36	-8
3	5	-5
4	-10	-6
5	9	15
6	-37	2
7	40	29
8	13	2
mean	-2.25	1.75
sd	25.6445	14.1396
	Extraction
1	5	-35
2	-31	-18
3	34	26
4	-5	-8
5	-32	-71
6	-50	-37
7	-50	-42
8	2	-18
mean	-15.875	-25.375
sd	29.7102	28.3747
	Release
1	-5	-10
2	-31	0
3	-6	6
4	23	28
5	-36	-55
6	-44	-19
7	-42	-53
8	-1	-19
mean	-17.75	-15.25
sd	23.9866	28.3234
	Mean Offset
1	12	25
2	33	16
3	23	14
4	21	24
5	35	46
6	42	28
7	43	40
8	10	24
mean	27.375	27.125
sd	12.7944	10.9732
